# Supplementary material for: Glycine Supplementation Enhances the Growth of Sow-Reared Piglets with Intrauterine Growth Restriction
Source: Animals (Basel). 2025 Jun 23;15(13):1855. doi: 10.3390/ani15131855 (PMC12249007; doi:10.3390/ani15131855)
Supplement: Supplementary file 1 [file animals-15-01855-s001.zip]

Archive with 1 entries (1 files):
- animals-3680801-supplementary.pdf
